# Supplementary material for: Antibacterial Metabolites Produced by Limonium lopadusanum, an Endemic Plant of Lampedusa Island
Source: Biomolecules. 2024 Jan 22;14(1):134. doi: 10.3390/biom14010134 (PMC10813400; doi:10.3390/biom14010134)
Supplement: Supplementary file 1 [file biomolecules-14-00134-s001.zip]

Archive with 1 entries (1 files):
- biomolecules-2813707-supplementary.pdf
